# Supplementary material for: Diallel genetic analysis for multiple traits in eggplant and assessment of genetic distances for predicting hybrids performance
Source: PLoS One. 2018 Jun 27;13(6):e0199943. doi: 10.1371/journal.pone.0199943 (PMC6021119; doi:10.1371/journal.pone.0199943)
Supplement: S1 Table — (XLSX) [file pone.0199943.s001.xlsx]

## Sheet: Characterization_data
Parent or hybrid	Yield (Kg)	Corrolla Diameter (mm)	Leaf Blade Length (cm)	Leaf Blade Width (cm)	Leaf Pedicel Length (cm)	Plant Height (cm)	Number of Flowers per Inflorescence	Stem Diameter (mm)	Fruit weight (g)	Fruit Length (cm)	Fruit Width (cm)	Fruit Pedicel Length (mm)	Fruit Pedicel Diameter (mm)	Fruit calyx prickles	Perimeter	Area	Width Mid-height	Maximum Width	Height Mid-width	Maximum Height	Curved Height	Fruit Shape Index External I	Fruit Shape Index External II	Curved Fruit Shape Index	Proximal Fruit Blockiness	Distal Fruit Blockiness	Fruit Shape Triangle	Fruit Shape Index Internal
MM1597	1.52567	24.4	26.8333	22.8333	7.8	81.0667	5.33	17.3333	94.98	19.9	3.83333	50.1	9.9	0	28.6439	24.8842	2.26623	3.65197	11.159	12.0509	12.5297	3.32867	5.0063	5.6878	0.755733	0.972667	0.777	5.05133
DH621	2.72367	22.4667	28.4667	16.9	9.03333	75.5333	1.33	15	210.22	13.4667	7.46667	55.1	15.6667	1	37.6315	78.8766	7.07727	7.77197	13.6552	13.9049	14.7552	1.7954	1.9307	2.06217	0.4682	0.800967	0.591567	1.92797
ANS26	3.32433	43.3	24.5633	15.37	8.65333	85.6333	1.11	15.3333	240.54	9.83333	9.83333	67.8333	21.3333	1	25.4226	37.4552	6.8495	6.92577	6.91447	7.02733	7.62583	1.01357	1.00907	1.116	0.4612	0.666967	0.6941	1.00893
HI5	2.03933	40.0333	24.0967	17.5	9.68	77.8333	3.22	15.5	190.857	8.13333	4.93333	93.4333	20.1733	1	30.4109	57.851	7.23617	7.44783	10.0781	10.1685	10.3557	1.36923	1.3975	1.4384	0.494533	0.7253	0.682933	1.39737
A0416	1.47533	27.8333	19.6267	12.0533	5.55333	47.7	3	11.7667	128.923	4.7	8.26667	26.7667	8	0	21.4625	27.6147	7.04993	7.09227	4.32083	4.8768	5.5209	0.6878	0.612833	0.842833	0.751067	0.636333	1.18573	0.612867
IVIA371	4.55033	43	25.5333	18.1767	12.04	73.4667	5	18	245.703	10.6667	8.13333	46.6	18.3667	5	29.4455	57.692	7.3302	7.50473	9.65263	9.80223	10.1495	1.30823	1.3185	1.38377	0.570767	0.7229	0.794033	1.3217
ASIS1	1.938	33.9	25.5867	16.9067	7.11	82.9667	1	11.1667	154.067	6	7.83333	50.1333	12.3333	0	31.306	65.083	10.5616	10.5942	7.03383	7.53317	7.9465	0.7107	0.665733	0.752967	0.737667	0.671233	1.09903	0.6638
MEL1	3.30333	36.5333	27.55	19.22	8.12	65.8	4.77667	16.6667	185.773	10.3	6.56667	51.8333	13.3733	1	26.6716	43.0742	5.46947	5.8053	9.44033	9.60967	9.74517	1.65563	1.72643	1.78303	0.547467	0.800767	0.684633	1.72653
MEL5	1.95633	27.0667	21.9333	14.21	8.45333	66.2	5	11.4333	95.1567	9	4.53333	43.9667	10.3333	1	20.1399	22.599	3.51933	3.5278	7.85143	7.91067	7.99553	2.25037	2.23967	2.2861	0.610967	0.731867	0.8372	2.2452
INS2	0.926333	19.3667	14.9567	10.7867	4.82667	70.8667	3	17.3333	55.1967	4.4	4.67667	23.4	7.5	0	16.4313	17.4767	4.63973	4.65103	4.58047	4.68487	4.92043	1.0091	0.989433	1.06837	0.6324	0.663667	0.953567	0.991567
MM1597 × DH621	4.70367	39.75	30.2867	20.7333	8.01	103.267	5.11	22.0333	268.407	15.1333	5.7	42.2333	13.3033	1	36.9018	58.9018	4.39617	4.8955	15.1314	15.5548	16.1736	3.17007	3.42103	3.67643	0.629533	0.841367	0.760233	3.42883
MM1597 × ANS26	3.19967	41.7333	29.8067	22.4533	12.24	112.3	5	18.6667	212.103	13.9	5.2	59.9	16.9	1	40.4659	86.2744	6.66477	6.96873	15.3703	15.5331	16.1641	2.26507	2.3295	2.47163	0.663667	0.709333	0.953433	2.3367
MM1597 × H15	5.78	47.1667	27.82	19.6067	8.12	121.5	5.22	17.6667	278.867	18.8667	4.9	62.5	17.4333	1	47.2554	97.6881	5.52503	6.10033	19.6579	19.9292	20.2793	3.2873	3.5637	3.6712	0.7496	0.875567	0.858133	3.59943
MM1597 × A0416	3.05633	38.9667	25.53	18.7733	7.45333	84.6333	7	17.6667	240.15	9.1	7.96667	40.1	10.8333	1	28.9283	54.6402	6.77897	6.83263	10.1403	10.2447	10.3236	1.4958	1.49197	1.52043	0.558433	0.6285	0.891167	1.4935
MM1597 × IVIA371	6.91333	46.1	28.4633	18.86	9.50667	95.5333	5	17	254.553	16.6667	6.1	35.8333	13.7667	1	38.7949	65.077	4.93887	5.28623	15.4571	15.5331	16.1639	2.94173	3.13403	3.28853	0.6666	0.7869	0.849667	3.15907
MM1597 × ASIS1	2.53933	34	30.7933	23.2167	10.6533	91.5333	4	17.8333	249.553	12.3333	7.33333	51.0667	15	1	32.3868	67.7934	7.0013	7.06643	11.6579	11.7448	12.1419	1.6677	1.6719	1.75007	0.694733	0.663033	1.0488	1.67757
MM1597×MEL1	2.79967	37.4	24.74	19.2533	6.23	90.7	5	18.1667	169.76	11.8333	5.36667	45.5667	14.1	1	33.1825	53.0044	4.55507	5.03767	12.9596	13.2616	13.1556	2.64377	2.85577	2.90123	0.6663	0.903967	0.7371	2.86037
MM1597 × MEL5	4.849	36.5667	25.0967	18.4067	8.72667	91.2333	7	20	178.253	14.4667	4.73333	39.6667	11.1667	0	37.3844	52.5189	4.0273	4.60303	14.4836	15.2428	14.6422	3.39907	3.73567	3.78963	0.655067	0.827	0.7972	3.74467
MM1597 × INS2	2.83633	43.6333	24.7733	18.86	11.1433	77.2667	5	15.1667	317.273	12	7.7	70.1	17.2	0	37.7183	82.7673	6.67567	7.1424	14.2305	14.3174	14.8476	2.0045	2.13447	2.23483	0.667267	0.833833	0.8114	2.15127
DH621 × ANS26	3.88033	30.4	30.12	15.76	10.02	104.533	3	17.8333	332.657	10.6333	8.43333	59.6667	19.4	3	33.1155	64.2367	7.34627	7.4563	11.1619	11.3086	11.581	1.52817	1.53163	1.58667	0.465767	0.680733	0.695033	1.5317
DH621 × H15	2.93533	40.2	25.16	18.02	7.98	78.9667	3.22	18.8333	266.937	7.93333	7.13333	40.1	11.0667	1	28.9446	53.9927	8.28037	8.32273	7.9248	8.0292	8.61447	0.9681	0.96	1.05353	0.6737	0.6166	1.09933	0.9603
DH621 × A0416	3.53967	44.2667	26.0867	17.52	10.6067	70.9	5	12.8333	353.307	14.8667	8.03333	69.1333	17.3667	3	38.3337	86.3953	7.33777	7.57657	14.1871	14.3065	14.8775	1.90747	1.9634	2.02883	0.650233	0.752533	0.8712	1.96247
DH621 × IVIA371	1.945	33.7	30.1433	17.4867	9.20667	108.233	3	18	293.833	7.73333	8.16667	34.7	17.6	1	35.4592	80.6733	9.57387	9.74753	10.388	10.6268	11.7133	1.09807	1.0958	1.25123	0.495933	0.686367	0.747533	1.0935
DH621 × ASIS1	4.7	33.8	26.64	17.8533	7.46333	104.7	5	15.5	350.433	11.2333	8.2	53.8333	15.2333	3	34.4109	71.2345	6.88187	7.1858	12.4395	12.6023	13.1459	1.765	1.82217	1.9106	0.578	0.784567	0.736633	1.83093
DH621 × MEL1	4.11767	30.6	26.4333	16.5067	9.40667	102.433	5	16	142.18	10.2667	5.96667	38.4667	12.2333	0	23.8816	31.4014	4.15713	4.22483	9.18353	9.2879	9.43457	2.2147	2.22547	2.2909	0.5884	0.730867	0.805767	2.23153
DH621 × MEL5	2.21467	32.3	25.4067	16.62	8.16333	92.8667	3	17.8333	266.967	8.2	8.36667	56.6667	20.3667	1	28.9561	58.613	7.82623	7.8588	9.31333	9.4002	10.1401	1.2033	1.19523	1.30493	0.556267	0.6409	0.8672	1.19803
DH621 × INS2	2.323	40.2667	24.4833	16.9367	7.95333	82.6333	5	14	196.533	5.93333	7.23333	22.8333	13.3333	1	31.8836	70.156	9.81263	9.86693	8.59693	8.92253	9.80203	0.910667	0.882833	1.00697	0.632467	0.648933	0.9803	0.881967
ANS26 × H15	1.954	40.6667	25.74	18.3533	11.1633	67.2667	3	15	192.063	10.2433	7.2	54.3	17.8333	1	38.475	98.3841	10.0081	10.0515	12.2007	12.5155	13.4178	1.24383	1.21817	1.349	0.5552	0.663167	0.845533	1.2139
ANS26 × A0416	2.73893	38.4667	26.0633	16.4967	8.35333	102.933	1	15.5	246.607	7.61	8.56667	33.5667	20.0667	0	39.4032	100.914	11.5928	11.6146	11.2129	11.3757	12.3613	0.984733	0.9721	1.11937	0.502667	0.611867	0.822033	0.9697
ANS26 × IVIA371	3.587	41.1667	25.4833	17.5867	8.53	82.4	3	20.3333	224.707	9.73333	7.5	45.5333	13.5667	1	34.4629	73.6381	7.46803	7.7611	12.2224	12.3961	12.8026	1.62057	1.66487	1.71847	0.538833	0.7285	0.738967	1.675
ANS26 × ASIS1	2.97433	30.5667	24.7967	17.9533	11.68	84.2667	3	19.5	135.603	10.9667	5.46667	53.1	12.0333	0	31.2747	60.2439	6.21977	6.36083	11.5277	11.658	12.0936	1.86597	1.88623	1.98883	0.643167	0.750633	0.856133	1.89617
ANS26 × MEL1	2.75933	40.5333	25.44	16.7867	8.99333	78.3333	3	15.5667	235.107	6.46667	7.93333	41.6667	14.8333	1	28.819	53.8336	8.19117	8.36657	7.33847	7.81147	8.79397	0.934467	0.8979	1.089	0.684033	0.725133	0.9453	0.899433
ANS26 × MEL5	2.13483	45.2	23.5667	19.0967	9.33	83.9	3	15.5	294.507	9.36667	7.8	45.7333	15.5	5	29.6983	57.6646	7.35713	7.49777	9.65917	9.72363	10.0497	1.2991	1.31847	1.34593	0.612033	0.696933	0.903433	1.32043
ANS26 × INS2	1.902	33.7	29.3067	18.2967	8.42667	90.2	3	15	314.143	7.16667	8.76667	30.1667	17.0667	1	35.898	89.2387	10.6919	10.7679	9.87777	10.2577	11.3636	0.951033	0.923333	1.0704	0.696533	0.654167	1.07197	0.922867
H15 × A0416	3.84	40.8667	25.63	16.0733	8.21667	91.0667	3	20.5	239.033	10.2	7.23333	51.1667	16.1667	3	35.8277	74.4695	6.87103	7.2618	12.8194	13.2753	13.9048	1.83277	1.8709	1.9569	0.558167	0.795633	0.702533	1.882
H15 × IVIA371	3.522	32.5333	24.1867	15.53	9.25	83.6	5	17.5	141.207	10.4	5.83333	52.3333	12.2667	1	22.1816	28.2282	4.15713	4.22203	8.20983	8.33683	8.33967	1.9732	1.97483	2.01053	0.6157	0.7144	0.864533	1.98297
H15 × ASIS1	4.07267	40.1	23.6733	15.4767	7.37	66.4333	5	17.2667	310.733	7.43333	10.1	34.3333	13.5	3	32.1115	62.1068	8.8477	8.88437	8.9154	9.14683	9.53683	1.03637	1.01583	1.0938	0.4942	0.6241	0.798733	1.01607
H15 × MEL1	3.49133	30.6333	24.6833	15.5967	7.05333	77.8	1	15	259.49	5.76667	9.2	25.3333	12.6	1	35.5666	63.8169	10.3717	10.4225	7.75267	8.13083	10.2889	0.78	0.747167	1.1153	0.299233	0.724667	0.424567	0.747
H15 × MEL5	3.501	36.9667	25.1867	17.34	8.07667	61.8333	3	14	187.46	6.4	7.63333	37	11.7667	1	26.8607	46.9826	7.61153	7.67643	7.3434	7.54943	8.0385	0.9829	0.963933	1.0574	0.658667	0.690867	0.954467	0.9629
H15 × INS2	3.46133	33.9	23.85	15.7833	6.69667	70.5667	5	15	167.91	5.93333	6.43333	37	9.9	3	22.7027	33.9084	6.48027	6.49113	6.02437	6.41513	7.8303	0.993333	0.936533	1.2057	0.743767	0.665933	1.118	0.9382
A0416 × IVIA371	3.35533	31.4667	28.3433	18.83	8.26667	75.5333	3	19.2667	216.18	6.83333	7.5	34	14.5	5	31.2663	68.8057	8.81403	8.8357	9.19393	9.4219	9.91117	1.0606	1.037	1.12283	0.7251	0.658133	1.11163	1.03413
A0416 × ASIS1	2.92433	40.5333	23.53	16.6433	7.41333	61.5667	5	18	266.417	11.4333	7.46667	45	14.8333	1	34.1827	73.643	7.34863	7.5983	12.0487	12.1681	12.7751	1.60867	1.65283	1.68913	0.630633	0.7321	0.870167	1.66053
A0416 × MEL1	3.72533	35.1	26.4633	17.6833	9.88333	59.8	5	20.6667	136.903	10	5.23333	47.1667	12	1	32.2132	54.6682	5.55977	5.79963	11.6078	11.7207	12.2765	2.02833	2.09643	2.2141	0.5946	0.831267	0.721667	2.0993
A0416 × MEL5	3.268	40.0667	25.73	18.6333	7.97333	73.4667	3	17.4333	239.223	8.7	8.4	42.1667	13.1333	0	27.7315	50.2472	7.27853	7.36603	8.3707	8.51463	8.97697	1.15893	1.15333	1.2352	0.6266	0.684833	0.9145	1.15477
A0416 × INS2	2.117	31.4333	24.5667	16.8533	8.06333	89.1667	4	15.3333	182.893	8.4	6.68333	39.7	13.6	0	28.6761	54.7145	7.39203	7.4246	8.99857	9.2265	10.0183	1.2492	1.22563	1.33777	0.616867	0.664933	0.932767	1.2305
IVIA371 × ASIS1	3.65867	36.9	24.5767	16.8633	7.02333	86.5	7	16.6	163.72	10.2333	5.96667	42	11.3333	1	26.2511	37.5497	4.55507	4.61153	9.90317	10.064	10.1796	2.18447	2.17667	2.22987	0.598633	0.750067	0.800433	2.178
IVIA371 × MEL1	3.493	30.4667	23.2967	18.4867	6.71667	99.3333	5.22	23.3333	87.6767	8.53333	4.23333	39	11.1	0	27.2564	40.3313	4.85983	5.0546	9.827	10.0076	10.3054	1.9796	2.02367	2.12673	0.611767	0.7737	0.800667	2.02497
IVIA371 × MEL5	4.34333	28.5	28.5733	17.7967	8.04	90.8667	5	21.5	123.32	6.87	5.33333	43	13.3333	0	27.9816	46.2276	5.17767	5.52503	10.4639	10.6376	11.1455	1.93543	2.04057	2.19613	0.5824	0.8431	0.6955	2.0474
IVIA371 × INS2	2.16533	32.6333	21.4833	15.9867	7.18667	88	5	22.5	93.8833	6.06667	6.03333	37.3333	13.4333	0	21.1521	30.2489	5.30293	5.39043	6.9483	7.05273	7.19467	1.3079	1.31133	1.352	0.5458	0.7153	0.766367	1.3115
ASIS1 × MEL1	2.86	29.1667	20.5233	14.4533	7.99333	96.6333	5	19.5	83.83	5.5	5.2	40.3333	13.7	0.333333	23.6305	33.8935	5.5852	5.63597	7.56357	7.66233	8.008	1.36167	1.3557	1.42807	0.563267	0.694333	0.811633	1.356
ASIS1 × MEL5	1.99867	23.5	18.85	14.2767	5.56333	65.9667	5	18.5667	63.6267	3.73333	5.6	27.2667	8.16667	1	19.5123	24.1339	5.87023	5.9069	4.94737	5.04047	5.2799	0.851367	0.8405	0.8977	0.730067	0.643633	1.13397	0.839833
ASIS1 × INS2	1.687	30.9333	22.3067	15.4333	6.26667	76.9	4	17.1333	77.4067	6.7	4.9	39.9667	12.0333	5	23.2603	34.2732	5.9944	6.03957	6.92577	7.14307	7.66053	1.17817	1.15113	1.2673	0.564067	0.6886	0.820167	1.1515
MEL1 × MEL5	2.50367	29.6	23.0933	17.0933	6.05333	84.5	5	21	71.17	4.38333	5.55	21.6667	11.7333	0	22.3739	31.0749	6.25403	6.2964	6.18347	6.37823	6.88223	1.0169	0.993467	1.10037	0.480533	0.649567	0.746033	0.992333
MEL1 × INS2	3.142	29.9667	19.65	14.2667	5.45333	78.3333	4	23.6667	67.5	4.5	4.93333	31.5	10.1667	0	21.1679	28.3809	5.09127	5.22673	6.92573	7.24183	7.26097	1.3859	1.36167	1.42227	0.448433	0.699333	0.6448	1.3606
MEL5 × INS2	4.07567	30.5	20.0733	14.2167	6.04	101.233	4	19.6667	68.34	6.03333	4.13333	32.0333	7.83333	1	21.4479	27.9254	4.7611	4.88247	7.4055	7.47607	7.64447	1.5312	1.5564	1.6069	0.522933	0.6937	0.753833	1.55687
