# Supplementary material for: Diallel genetic analysis for multiple traits in eggplant and assessment of genetic distances for predicting hybrids performance
Source: PLoS One. 2018 Jun 27;13(6):e0199943. doi: 10.1371/journal.pone.0199943 (PMC6021119; doi:10.1371/journal.pone.0199943)
Supplement: S2 Table — Only those traits for which at least one correlation was significant (values in bold) according to the Bonferroni test (p < 0.05; r ≥ 0.4928) are included. (XLSX) [file pone.0199943.s002.xlsx]

## Sheet: Hoja1
	Leaf Blade Width	Fruit Pedicel Length	Fruit Pedicel Diameter	Fruit Length (cm)	Fruit Width	Fruit weight	Perimeter	Area	Width Mid-height	Maximum Width	Height Mid-width	Maximum Height	Curved Height	Fruit Shape Index External I	Fruit Shape Index External II	Curved Fruit Shape Index	Distal Fruit Blockiness	Fruit Shape Triangle	Fruit Shape Index Internal
Leaf Pedicel Length (cm)	0.527	0.591	0.605	0.502	0.191	0.470	0.540	0.551	0.171	0.196	0.545	0.532	0.540	0.238	0.199	0.182	0.141	-0.076	0.199
Leaf Blade Length	0.752	0.348	0.542	0.568	0.284	0.618	0.705	0.632	0.237	0.289	0.648	0.651	0.681	0.341	0.328	0.335	0.280	-0.112	0.328
Leaf Blade Width		0.358	0.358	0.309	-0.045	0.374	0.589	0.457	-0.023	0.041	0.652	0.658	0.655	0.504	0.536	0.540	0.436	0.000	0.536
Number of Flowers per Inflorescence		-0.051	-0.051	-0.333	-0.486	-0.170	-0.093	-0.261	-0.624	-0.625	0.239	0.237	0.169	0.559	0.519	0.484	0.354	0.027	0.518
Corrolla Diameter		0.391	0.391	0.526	0.354	0.639	0.585	0.567	0.276	0.293	0.514	0.505	0.510	0.161	0.099	0.070	0.065	0.004	0.099
Fruit Pedicel Length			0.621	0.621	0.621	0.365	0.384	0.341	-0.070	-0.034	0.496	0.484	0.462	0.306	0.290	0.263	0.341	-0.236	0.290
Fruit Pedicel Diameter				0.294	0.492	0.668	0.599	0.688	0.469	0.496	0.458	0.444	0.475	-0.029	-0.054	-0.067	-0.016	-0.247	-0.054
Fruit Length					0.148	0.380	0.637	0.383	-0.348	-0.271	0.851	0.857	0.834	0.842	0.853	0.844	0.693	-0.211	0.853
Fruit Width						0.726	0.287	0.463	0.753	0.748	-0.071	-0.074	-0.011	-0.538	-0.532	-0.516	-0.456	0.084	-0.532
Fruit weight							0.711	0.747	0.518	0.551	0.521	0.514	0.558	0.014	-0.015	-0.020	-0.025	-0.029	-0.014
Yield							0.408	0.203	-0.232	-0.217	0.547	0.540	0.523	0.523	0.428	0.397	0.373	-0.291	0.428
Perimeter								0.919	0.386	0.455	0.870	0.876	0.912	0.384	0.355	0.351	0.332	-0.170	0.355
Area									0.644	0.690	0.696	0.692	0.743	0.059	0.023	0.016	0.034	-0.030	0.023
Width Mid-height										0.994	-0.085	-0.085	-0.003	-0.678	-0.668	-0.644	-0.579	0.205	-0.668
Maximum Width											-0.016	-0.012	0.072	-0.619	-0.596	-0.567	-0.500	0.173	-0.595
Height Mid-width												0.999	0.989	0.738	0.685	0.657	0.603	-0.269	0.685
Maximum Height													0.991	0.747	0.700	0.676	0.619	-0.265	0.700
Curved Height														0.691	0.650	0.636	0.589	-0.265	0.651
Fruit Shape Index External I															0.976	0.953	0.820	-0.296	0.975
Fruit Shape Index External II																0.994	0.846	-0.284	1000
Curved Fruit Shape Index																	0.847	-0.279	0.995
Distal Fruit Blockiness																		0.796	0.273
Fruit Shape Triangle																			0.846
