# Supplementary material for: Diallel genetic analysis for multiple traits in eggplant and assessment of genetic distances for predicting hybrids performance
Source: PLoS One. 2018 Jun 27;13(6):e0199943. doi: 10.1371/journal.pone.0199943 (PMC6021119; doi:10.1371/journal.pone.0199943)
Supplement: S3 Table — GD values are based on identity by state (IBS) and calculated as GD = 1-IBS. (XLSX) [file pone.0199943.s003.xlsx]

## Sheet: Hoja1
	ANS26	ASIS1	DH621	HI5		IVIA371	MEL 1		MEL5	MM1597	INS2
A0416	0.0230	0.0232	0.0235	0.0235		0.0240	0.0309		0.0299	0.0245	0.0386
ANS26		0.0197	0.0118	0.0118		0.0122	0.0222		0.0206	0.0158	0.0321
ASIS1			0.0200	0.0204		0.0206	0.0278		0.0262	0.0205	0.0354
DH621				0.0136		0.0094	0.0214		0.0203	0.0152	0.0321
HI5						0.0146	0.0231		0.0223	0.0174	0.0335
IVIA371							0.0218		0.0208	0.0150	0.0323
MEL 1									0.0284	0.0250	0.0389
MEL5										0.0226	0.0375
MM1597											0.0305
